# Supplementary material for: Whole genome analysis of multidrug-resistant Escherichia coli isolate collected from drinking water in Armenia revealed the plasmid-borne mcr-1.1-mediated colistin resistance
Source: Microbiol Spectr. 2024 Aug 21;12(10):e00751-24. doi: 10.1128/spectrum.00751-24 (PMC11448411; doi:10.1128/spectrum.00751-24)
Supplement: Table S2 — List of virulence determinants found in CrieF1144. [file spectrum.00751-24-s0002.csv]

Table A.2. List of virulence determinants found in CrieF1144.
SEQUENCE	START	END	STRAND	GENE	%COVERAGE	%IDENTITY	ACCESSION	PRODUCT
1	64676	66877	-	iutA	100	98,32	WP_004213924	(iutA) ferric aerobactin receptor IutA [Aerobactin (VF0565) - Nutritional/Metabolic factor (VFC0272)] [Klebsiella pneumoniae subsp. pneumoniae NTUH-K2044]
1	66915	68236	-	iucD	98,8	95,99	NP_709457	(iucD) aerobactin synthesis protein IucC lysine 6-monooxygenase [Aerobactin (VF0123) - Nutritional/Metabolic factor (VFC0272)] [Shigella flexneri 2a str. 301]
1	68233	69975	-	iucC	100	95,75	WP_001015709	(iucC) aerobactin siderophore biosynthesis protein IucC [Aerobactin (VF0229) - Nutritional/Metabolic factor (VFC0272)] [Escherichia coli CFT073]
1	69975	70922	-	iucB	100	95,67	WP_001287497	(iucB) aerobactin siderophore biosynthesis protein IucB [Aerobactin (VF0229) - Nutritional/Metabolic factor (VFC0272)] [Escherichia coli CFT073]
1	70923	72704	-	iucA	100	93,94	NP_709454	(iucA) aerobactin synthesis protein IucA [Aerobactin (VF0123) - Nutritional/Metabolic factor (VFC0272)] [Shigella flexneri 2a str. 301]
1	108557	109108	-	sfaX	100	99,82	WP_001445604	(sfaX) HTH-type transcriptional regulator SfaX [F1C fimbriae (VF0224) - Adherence (VFC0001)] [Escherichia coli CFT073]
1	133491	134474	+	kpsF	100	99,08	WP_001331698	(kpsF) Polysialic acid capsule expression protein [K1 capsule (VF0239) - Invasion (VFC0083)] [Escherichia coli O45:K1:H7 str. S88]
1	134546	135694	+	kpsE	100	98,69	WP_000905916	(kpsE) Capsule polysaccharide export inner-membrane protein [K1 capsule (VF0239) - Invasion (VFC0083)] [Escherichia coli O45:K1:H7 str. S88]
1	135718	137394	+	kpsD	100	99,34	WP_001331697	(kpsD) Polysialic acid transport protein precursor [K1 capsule (VF0239) - Invasion (VFC0083)] [Escherichia coli O45:K1:H7 str. S88]
1	137404	138144	+	kpsU	100	97,3	WP_000030755	(kpsU) 3-deoxy-manno-octulosonate cytidylyltransferase [K1 capsule (VF0239) - Invasion (VFC0083)] [Escherichia coli O45:K1:H7 str. S88]
1	138141	140168	+	kpsC	100	96,99	WP_000579525	(kpsC) Capsule polysaccharide export protein [K1 capsule (VF0239) - Invasion (VFC0083)] [Escherichia coli O45:K1:H7 str. S88]
1	140203	141373	+	kpsS	97,1	97,95	WP_001161829	(kpsS) Capsule polysaccharide export protein [K1 capsule (VF0239) - Invasion (VFC0083)] [Escherichia coli O45:K1:H7 str. S88]
1	146648	147424	-	kpsM	100	94,47	WP_000124301	(kpsM) Polysialic acid transport protein [K1 capsule (VF0239) - Invasion (VFC0083)] [Escherichia coli O45:K1:H7 str. S88]
1	148487	149022	-	gspM	99,81	92,91		(gspM) general secretion pathway protein M [T2SS (VF0333) - Effector delivery system (VFC0086)] [Shigella dysenteriae Sd197]
1	149024	150202	-	gspL	100	94,06	WP_000097229	(gspL) general secretion pathway protein L [T2SS (VF0333) - Effector delivery system (VFC0086)] [Shigella dysenteriae Sd197]
1	150199	151176	-	gspK	100	97,44	WP_000633233	(gspK) general secretion pathway protein K [T2SS (VF0333) - Effector delivery system (VFC0086)] [Shigella dysenteriae Sd197]
1	151173	151778	-	gspJ	100	95,88	WP_001250462	(gspJ) general secretion pathway protein J [T2SS (VF0333) - Effector delivery system (VFC0086)] [Shigella dysenteriae Sd197]
1	151775	152146	-	gspI	100	94,36	WP_000820136	(gspI) general secretion pathway protein I [T2SS (VF0333) - Effector delivery system (VFC0086)] [Shigella dysenteriae Sd197]
1	152143	152706	-	gspH	100	95,57	WP_001115126	(gspH) general secretion pathway protein H [T2SS (VF0333) - Effector delivery system (VFC0086)] [Shigella dysenteriae Sd197]
1	152710	153165	-	gspG	100	95,83	WP_001087302	(gspG) general secretion pathway protein G [T2SS (VF0333) - Effector delivery system (VFC0086)] [Shigella dysenteriae Sd197]
1	153206	154405	-	gspF	100	95,42	WP_001173470	(gspF) general secretion pathway protein F [T2SS (VF0333) - Effector delivery system (VFC0086)] [Shigella dysenteriae Sd197]
1	154405	155898	-	gspE	100	95,31	WP_000249362	(gspE) general secretion pathway protein E [T2SS (VF0333) - Effector delivery system (VFC0086)] [Shigella dysenteriae Sd197]
1	155898	157958	-	gspD	100	96,36	WP_000498818	(gspD) general secretion pathway protein D [T2SS (VF0333) - Effector delivery system (VFC0086)] [Shigella dysenteriae Sd197]
1	157988	158947	-	gspC	100	95,83	WP_000135089	(gspC) general secretion pathway protein C [T2SS (VF0333) - Effector delivery system (VFC0086)] [Shigella dysenteriae Sd197]
1	297471	300155	-	cfaC	100	90,02	WP_000358674	(cfaC) colonisation factor antigen c usher [Adhesive fimbriae (VF0213) - Adherence (VFC0001)] [Escherichia coli E24377A]
1	300246	300746	-	cfaB	100	88,42	WP_000755097	(cfaB) colonization factor antigen 1 [Adhesive fimbriae (VF0213) - Adherence (VFC0001)] [Escherichia coli E24377A]
1	300776	301492	-	cfaA	99,58	80,56	WP_000225871	(cfaA) colonisation factor antigen a chaperone [Adhesive fimbriae (VF0213) - Adherence (VFC0001)] [Escherichia coli E24377A]
1	689122	690150	-	chuS	100	97,96	WP_001017192	(chuS) heme oxygenase ChuS [Chu (VF0227) - Nutritional/Metabolic factor (VFC0272)] [Escherichia coli CFT073]
1	690199	692181	-	chuA	100	98,49	WP_000089583	(chuA) Outer membrane heme/hemoglobin receptor ChuA [Chu (VF0227) - Nutritional/Metabolic factor (VFC0272)] [Escherichia coli CFT073]
1	692865	693779	+	chuT	100	98,36	WP_001312167	(chuT) periplasmic heme-binding protein ChuT [Chu (VF0227) - Nutritional/Metabolic factor (VFC0272)] [Escherichia coli CFT073]
1	693799	695136	+	chuW	100	98,66	WP_001095619	(chuW) Putative oxygen independent coproporphyrinogen III oxidase [Chu (VF0227) - Nutritional/Metabolic factor (VFC0272)] [Escherichia coli CFT073]
1	695149	695643	+	chuX	100	97,37	WP_000020034	(chuX) putative heme-binding protein ChuX [Chu (VF0227) - Nutritional/Metabolic factor (VFC0272)] [Escherichia coli CFT073]
1	695643	696266	+	chuY	100	97,92	WP_000189356	(chuY) ChuY [Chu (VF0227) - Nutritional/Metabolic factor (VFC0272)] [Escherichia coli CFT073]
1	696315	697307	+	chuU	100	99,7	WP_000910402	(chuU) heme permease protein ChuU [Chu (VF0227) - Nutritional/Metabolic factor (VFC0272)] [Escherichia coli CFT073]
1	697304	698074	+	chuV	100	99,22	WP_000622316	(chuV) ATP-binding hydrophilic protein ChuV [Chu (VF0227) - Nutritional/Metabolic factor (VFC0272)] [Escherichia coli CFT073]
1	1045395	1047803	-	espY4	99,79	89,31	WP_000225946	(espY4) Type III secretion system effector EspY4 [TTSS secreted effectors (VF1111) - Effector delivery system (VFC0086)] [Escherichia coli O55:H7 str. CB9615]
1	1135341	1136769	-	aslA	100	96,99	AAG10151	(aslA) putative arylsulfatase [AslA (VF0238) - Invasion (VFC0083)] [Escherichia coli O18:K1:H7 str. RS218]
1	1336818	1338551	-	ibeC	100	97,52	WP_000556298	(ibeC) phosphoethanolamine transferase CptA [Ibes (VF0237) - Invasion (VFC0083)] [Escherichia coli O45:K1:H7 str. S88]
1	1467467	1469047	+	espX4	100	94,31	WP_000900547	(espX4) Type III secretion system effector EspX4 [TTSS secreted effectors (VF1110) - Effector delivery system (VFC0086)] [Escherichia coli O157:H7 str. EDL933]
1	1547312	1547980	-	pmrA	100	81,47	NP_463157	(pmrA) response regulator PmrA [PmrAB (VF1355) - Regulation (VFC0301)] [Salmonella enterica subsp. enterica serovar Typhimurium str. LT2]
1	1744807	1745409	+	fimB	100	98,51	WP_000790574	(fimB) Type 1 fimbriae Regulatory protein fimB [Type 1 fimbriae (VF0221) - Adherence (VFC0001)] [Escherichia coli CFT073]
1	1745887	1746483	+	fimE	100	99	WP_000044711	(fimE) Type 1 fimbriae Regulatory protein fimE [Type 1 fimbriae (VF0221) - Adherence (VFC0001)] [Escherichia coli CFT073]
1	1746964	1747512	+	fimA	100	91,44	WP_000695571	(fimA) Type-1 fimbrial protein A chain precursor [Type 1 fimbriae (VF0221) - Adherence (VFC0001)] [Escherichia coli CFT073]
1	1747577	1748116	+	fimI	100	99,26	WP_000824100	(fimI) Fimbrin-like protein fimI precursor [Type 1 fimbriae (VF0221) - Adherence (VFC0001)] [Escherichia coli CFT073]
1	1748153	1748878	+	fimC	100	99,04	WP_000066579	(fimC) Chaperone protein fimC precursor [Type 1 fimbriae (VF0221) - Adherence (VFC0001)] [Escherichia coli CFT073]
1	1748944	1751580	+	fimD	100	99,05	WP_000120946	(fimD) Outer membrane usher protein fimD precursor [Type 1 fimbriae (VF0221) - Adherence (VFC0001)] [Escherichia coli CFT073]
1	1751590	1752120	+	fimF	100	98,87	WP_001244821	(fimF) FimF protein precursor [Type 1 fimbriae (VF0221) - Adherence (VFC0001)] [Escherichia coli CFT073]
1	1752133	1752636	+	fimG	100	98,81	WP_000872015	(fimG) FimG protein precursor [Type 1 fimbriae (VF0221) - Adherence (VFC0001)] [Escherichia coli CFT073]
1	1752656	1753558	+	fimH	100	97,45	WP_000832235	(fimH) FimH protein precursor [Type 1 fimbriae (VF0221) - Adherence (VFC0001)] [Escherichia coli CFT073]
1	1921216	1921785	+	espY2	100	94,21	WP_000868321	(espY2) Type III secretion system effector EspY2 [TTSS secreted effectors (VF1110) - Effector delivery system (VFC0086)] [Escherichia coli O157:H7 str. EDL933]
1	2121803	2122511	-	yagV/ecpE	99,72	97,46	WP_001301550	(yagV/ecpE) E. coli common pilus chaperone EcpE [ECP (VF0404) - Adherence (VFC0001)] [Escherichia coli O157:H7 str. EDL933]
1	2122480	2124123	-	yagW/ecpD	100	98,72	WP_001265657	(yagW/ecpD) polymerized tip adhesin of ECP fibers [ECP (VF0404) - Adherence (VFC0001)] [Escherichia coli O157:H7 str. EDL933]
1	2124113	2126638	-	yagX/ecpC	100	98,02	WP_001131063	(yagX/ecpC) E. coli common pilus usher EcpC [ECP (VF0404) - Adherence (VFC0001)] [Escherichia coli O157:H7 str. EDL933]
1	2126664	2127332	-	yagY/ecpB	100	98,8	WP_000716386	(yagY/ecpB) E. coli common pilus chaperone EcpB [ECP (VF0404) - Adherence (VFC0001)] [Escherichia coli O157:H7 str. EDL933]
1	2127390	2127977	-	yagZ/ecpA	100	99,15	WP_000730972	(yagZ/ecpA) E. coli common pilus structural subunit EcpA [ECP (VF0404) - Adherence (VFC0001)] [Escherichia coli O157:H7 str. EDL933]
1	2128052	2128594	-	ykgK/ecpR	100	99,82	WP_000389022	(ykgK/ecpR) regulator protein EcpR [ECP (VF0404) - Adherence (VFC0001)] [Escherichia coli O157:H7 str. EDL933]
1	2137969	2142219	+	fdeC	100	96,02	WP_000092542	(fdeC) adhesin FdeC [FdeC (VF0506) - Adherence (VFC0001)] [Escherichia coli O45:K1:H7 str. S88]
1	2309608	2312755	-	acrB	99,78	84,11	WP_002892069	(acrB) acriflavine resistance protein B [AcrAB (VF0568) - Antimicrobial activity/Competitive advantage (VFC0325)] [Klebsiella pneumoniae subsp. pneumoniae NTUH-K2044]
1	2363041	2364402	+	allB	99,78	82,27	WP_012737535	(allB) allantoinase [Allantion utilization (VF0572) - Nutritional/Metabolic factor (VFC0272)] [Klebsiella pneumoniae subsp. pneumoniae NTUH-K2044]
1	2447933	2449315	+	ibeB	100	99,06	WP_000074207	(ibeB) Cu(+)/Ag(+) efflux RND transporter outer membrane channel CusC [Ibes (VF0237) - Invasion (VFC0083)] [Escherichia coli O45:K1:H7 str. S88]
1	2460316	2460936	-	entD	100	93,08	WP_001375021	(entD) phosphopantetheinyl transferase component of enterobactin synthase multienzyme complex [Enterobactin (VF0228) - Nutritional/Metabolic factor (VFC0272)] [Escherichia coli CFT073]
1	2460986	2463226	-	fepA	100	97,28	WP_001034892	(fepA) ferrienterobactin outer membrane transporter [Enterobactin (VF0228) - Nutritional/Metabolic factor (VFC0272)] [Escherichia coli CFT073]
1	2463469	2464671	+	fes	100	96,92	WP_000125846	(fes) enterobactin/ferric enterobactin esterase [Enterobactin (VF0228) - Nutritional/Metabolic factor (VFC0272)] [Escherichia coli CFT073]
1	2464889	2468742	+	entF	99,28	96,83	WP_000077767	(entF) enterobactin synthase multienzyme complex component ATP-dependent [Enterobactin (VF0228) - Nutritional/Metabolic factor (VFC0272)] [Escherichia coli CFT073]
1	2468985	2470118	+	fepE	100	91,89	WP_000096764	(fepE) LPS O-antigen length regulator [Enterobactin (VF0228) - Nutritional/Metabolic factor (VFC0272)] [Escherichia coli CFT073]
1	2470115	2470930	-	fepC	100	97,67	WP_000140634	(fepC) ferrienterobactin ABC transporter ATPase [Enterobactin (VF0228) - Nutritional/Metabolic factor (VFC0272)] [Escherichia coli CFT073]
1	2470927	2471919	-	fepG	100	94,46	WP_000640938	(fepG) iron-enterobactin ABC transporter permease [Enterobactin (VF0228) - Nutritional/Metabolic factor (VFC0272)] [Escherichia coli CFT073]
1	2471916	2472920	-	fepD	100	96,42	WP_001443194	(fepD) ferrienterobactin ABC transporter permease [Enterobactin (VF0228) - Nutritional/Metabolic factor (VFC0272)] [Escherichia coli CFT073]
1	2473031	2474281	+	entS	100	96	WP_001041793	(entS) enterobactin exporter iron-regulated [Enterobactin (VF0228) - Nutritional/Metabolic factor (VFC0272)] [Escherichia coli CFT073]
1	2474285	2475241	-	fepB	100	97,91	WP_001234311	(fepB) ferrienterobactin ABC transporter periplasmic binding protein [Enterobactin (VF0228) - Nutritional/Metabolic factor (VFC0272)] [Escherichia coli CFT073]
1	2475430	2476605	+	entC	100	99,23	WP_001336900	(entC) isochorismate synthase 1 [Enterobactin (VF0228) - Nutritional/Metabolic factor (VFC0272)] [Escherichia coli CFT073]
1	2476615	2478225	+	entE	100	93,11	WP_000026784	(entE) 23-dihydroxybenzoate-AMP ligase component of enterobactin synthase multienzyme complex [Enterobactin (VF0228) - Nutritional/Metabolic factor (VFC0272)] [Escherichia coli CFT073]
1	2478239	2479094	+	entB	99,77	96,61	WP_001007140	(entB) isochorismatase [Enterobactin (VF0228) - Nutritional/Metabolic factor (VFC0272)] [Escherichia coli CFT073]
1	2479096	2479842	+	entA	100	93,98	WP_000348393	(entA) 23-dihydro-23-dihydroxybenzoate dehydrogenase EntA [Enterobactin (VF0228) - Nutritional/Metabolic factor (VFC0272)] [Escherichia coli CFT073]
1	2560358	2560794	-	fur	96,47	88,1	NP_459678	(fur) ferric iron uptake transcriptional regulator [Fur (VF0113) - Regulation (VFC0301)] [Salmonella enterica subsp. enterica serovar Typhimurium str. LT2]
1	2922291	2923697	+	gndA	99,86	84,88	WP_014907233	(gndA) NADP-dependent phosphogluconate dehydrogenase [Capsule (VF0560) - Immune modulation (VFC0258)] [Klebsiella pneumoniae subsp. pneumoniae NTUH-K2044]
1	3031517	3032035	-	hcp2/tssD2	100	87,48	WP_001142968	(hcp2/tssD2) Type VI secretion system protein Hcp family [T6SS (VF0579) - Effector delivery system (VFC0086)] [Shigella sonnei Ss046]
1	3039327	3039817	+	tssJ	93,52	84,32	WP_001080148	(tssJ) Type VI secretion system protein TssJ [T6SS (VF0579) - Effector delivery system (VFC0086)] [Shigella sonnei Ss046]
1	3041304	3041975	+	tssL	88,19	83,19	WP_000343289	(tssL) Type VI secretion system protein TssL [T6SS (VF0579) - Effector delivery system (VFC0086)] [Shigella sonnei Ss046]
1	3042005	3044743	+	clpV/tssH	98,42	87,71		(clpV/tssH) Type VI secretion system ATPase ClpV/TssH [T6SS (VF0579) - Effector delivery system (VFC0086)] [Shigella sonnei Ss046]
1	3045488	3046915	+	tssA	99,72	87,64	WP_001240533	(tssA) Type VI secretion system protein TssA [T6SS (VF0579) - Effector delivery system (VFC0086)] [Shigella sonnei Ss046]
1	3046934	3048563	+	tssM	97,02	84,72	WP_011310140	(tssM) Type VI secretion system protein TssM [T6SS (VF0579) - Effector delivery system (VFC0086)] [Shigella sonnei Ss046]
1	3048558	3050455	+	tssM	99,79	85,74		(tssM) Type VI secretion system protein TssM [T6SS (VF0579) - Effector delivery system (VFC0086)] [Shigella sonnei Ss046]
1	3050466	3051776	+	tssA	96,82	83,08	WP_001087735	(tssA) Type VI secretion system protein TssA [T6SS (VF0579) - Effector delivery system (VFC0086)] [Shigella sonnei Ss046]
1	3107623	3108675	+	ompA	100	95,35	AAF37887	(ompA) outer membrane protein A [OmpA (VF0236) - Invasion (VFC0083)] [Escherichia coli O18:K1:H7 str. RS218]
1	3302577	3303227	+	rcsB	100	84,79	WP_002913007	(rcsB) transcriptional regulator RcsB [RcsAB (VF0571) - Regulation (VFC0301)] [Klebsiella pneumoniae subsp. pneumoniae NTUH-K2044]
1	3843948	3844939	-	rpoS	99,8	92,55	NP_461845	(rpoS) RNA polymerase sigma factor RpoS [RpoS (VF0112) - Regulation (VFC0301)] [Salmonella enterica subsp. enterica serovar Typhimurium str. LT2]
1	4239198	4241096	-	espL1	100	96,05		(espL1) Type III secretion system effector espL1 [TTSS secreted effectors (VF1111) - Effector delivery system (VFC0086)] [Escherichia coli O55:H7 str. CB9615]
1	4494038	4495288	+	espR1	99,29	94,96	WP_000671691	(espR1) Type III secretion system effector espR1 [TTSS secreted effectors (VF1111) - Effector delivery system (VFC0086)] [Escherichia coli O55:H7 str. CB9615]
1	4794424	4795093	+	phoP	99,26	82,09	NP_460201	(phoP) response regulator in two-component regulatory system with PhoQ [PhoPQ (VF0111) - Regulation (VFC0301)] [Salmonella enterica subsp. enterica serovar Typhimurium str. LT2]
1	4880376	4880708	-	csgC	100	100	WP_000992818	(csgC) curli assembly protein CsgC [Curli fibers (VF1138) - Adherence (VFC0001)] [Escherichia coli O25b:H4-ST131]
1	4880767	4881222	-	csgA	99,35	97,39	WP_000771429	(csgA) curlin major subunit CsgA [Curli fibers (VF1138) - Adherence (VFC0001)] [Escherichia coli O25b:H4-ST131]
1	4881263	4881718	-	csgB	100	99,56	WP_000791650	(csgB) curlin minor subunit CsgB [Curli fibers (VF1138) - Adherence (VFC0001)] [Escherichia coli O25b:H4-ST131]
1	4882473	4883123	+	cgsD	100	99,08	WP_000481500	(cgsD) transcriptional regulator CsgD [Curli fibers (VF1138) - Adherence (VFC0001)] [Escherichia coli O25b:H4-ST131]
1	4883128	4883517	+	cgsE	100	98,97	WP_000833288	(cgsE) curli production assembly/transport protein CsgE [Curli fibers (VF1138) - Adherence (VFC0001)] [Escherichia coli O25b:H4-ST131]
1	4883542	4883958	+	cgsF	100	97,84	WP_001264082	(cgsF) curli production assembly/transport protein CsgF [Curli fibers (VF1138) - Adherence (VFC0001)] [Escherichia coli O25b:H4-ST131]
1	4883985	4884818	+	cgsG	100	97,48	WP_001189322	(cgsG) curli production assembly/transport protein CsgG [Curli fibers (VF1138) - Adherence (VFC0001)] [Escherichia coli O25b:H4-ST131]
Virulence factors were searched in VFDB (http://www.mgc.ac.cn/VFs/main.htm), accessed on January 20, 2024, using default parameters
