# Supplementary material for: Whole genome analysis of multidrug-resistant Escherichia coli isolate collected from drinking water in Armenia revealed the plasmid-borne mcr-1.1-mediated colistin resistance
Source: Microbiol Spectr. 2024 Aug 21;12(10):e00751-24. doi: 10.1128/spectrum.00751-24 (PMC11448411; doi:10.1128/spectrum.00751-24)
Supplement: Table S3 — List of reference plasmids used in CrieF1144_p1 analysis. [file spectrum.00751-24-s0003.csv]

Table A.3. The list of reference plasmids used in CrieF1144_p1 analysis.
Identity	Plasmid accession number	Plasmid name	Plasmid size (bp)	Species	Strain	Host	Isolation Source	Country State	Collection Year	Plasmid replicon	Antimicrobial resistance
0,999857	NZ_CP034061.1	unnamed2	57818	Shigella flexneri	FDAARGOS_535	Homo sapiens	Stool	-	01-Apr-2016	IncI2(Delta)	-
0,999761	KX434881.1	pKP2442_2c300	20120	Klebsiella pneumoniae	KP2442	Homo sapiens	blood culture	Germany	2015	-	-
0,999761	KX434883.1	pKP2442_5c314	39269	Klebsiella pneumoniae	KP2442	Homo sapiens	blood culture	Germany	2015	-	-
0,99957	KY689632.1	p19M12	232345	Escherichia coli	19-M12	-	human feces	Switzerland	-	IncHI2,IncHI2A	aadA1,aadA2,blaLAP-2,blaTEM-1B,cmlA1,dfrA12,dfrA14,mph(A),sul3,tet(A), mcr-1.1
0,999522	KX434879.1	pKP2442_1c330	125572	Klebsiella pneumoniae	KP2442	Homo sapiens	blood culture	Germany	2015	IncHI2,IncHI2A	blaLAP-2
0,999232	CP042898.1	pCFSAN061771_02	215531	Escherichia coli	CFSAN061771	-	Raw milk cheese	Egypt	2016	IncHI2,IncHI2A	aadA1,aadA2,blaLAP-2,cmlA1,sul3, mcr-1.1
0,999232	NC_016841.1	pKPHS6	1308	Klebsiella pneumoniae	HS11286	-	-	-	-	Col(KPHS6)	-
0,999184	NZ_CP019199.1	pCFSAN001297_02	59062	Salmonella enterica	315	Bos taurus	Fecal Sample from Dairy Farm	USA:NC	24-Jul-2001	IncI2(Delta)	-
0,998844	KX434882.1	pKP2442_7c331	4848	Klebsiella pneumoniae	KP2442	Homo sapiens	blood culture	Germany	2015	-	floR
0,998795	MK574666.1	pDJB-3	156502	Escherichia coli	DJB-3	-	-	-	-	IncHI2,IncHI2A	blaLAP-2
0,998795	NZ_CP023143.1	pEGY1-MCR-1	228947	Escherichia coli	CFSAN061770	-	Raw milk cheese	Egypt	2016	IncHI2,IncHI2A	aadA1,aadA2,blaLAP-2,cmlA1,floR,sul3,tet(A), mcr-1.1
0,998551	KX434884.1	pKP2442_4c285	12465	Klebsiella pneumoniae	KP2442	Homo sapiens	blood culture	Germany	2015	-	aadA1,aadA2,cmlA1,sul3
0,998551	MN232195.1	pGD27-70	199925	Escherichia coli	-	-	-	-	-	IncHI2,IncHI2A	blaLAP-2
0,998354	KU743384.1	pSA26-MCR-1	240367	Escherichia coli	SA26	Homo sapiens	blood	Saudi Arabia	-	IncHI2,IncHI2A	aadA1,aadA2,aph(3'')-Ib,aph(3')-Ia,aph(6)-Id,blaLAP-2,blaTEM-1B,cml,floR,mph(A),sul3,tet(A), mcr-1.1
0,998256	MN232191.1	pGD27-37	201186	Escherichia coli	-	-	-	-	-	IncHI2,IncHI2A	blaLAP-2, mcr-1.1
0,998256	NZ_CP022735.1	pSA186_MCR1	241600	Escherichia coli	SA186	Homo sapiens	urine	Saudi Arabia:Riyadh	13-Jan-2012	IncHI2,IncHI2A	aadA1,aadA2,aph(3'')-Ib,aph(3')-Ia,aph(6)-Id,blaLAP-2,blaTEM-1B,cml,floR,mph(A),sul3,tet(A), mcr-1.1
0,998256	NZ_CP033256.1	pCFSA12	147918	Salmonella enterica	CFSA12	-	food	China: Guangxi	May-2014	IncHI2,IncHI2A	aadA1,aadA2,cmlA1,dfrA12,sul3
0,998206	NZ_CP022169.1	pWW012	151609	Salmonella enterica	WW012	-	Instant pork	China	2016	IncHI2,IncHI2A	aadA1,aadA2,blaLAP-2,cmlA1,dfrA12,sul3
0,99766	KX434880.1	pKP2442_8c305	14523	Klebsiella pneumoniae	KP2442	Homo sapiens	blood culture	Germany	2015	-	-
0,99766	MN232189.1	pGD27-124	192920	Escherichia coli	-	-	-	-	-	IncHI2,IncHI2A	blaLAP-2
0,99746	MH208235.1	pJMA2	224630	Escherichia coli	APECA2	-	broiler chicken	-	-	IncHI2,IncHI2A	aadA1,aadA2,blaLAP-2,catA1,cmlA1,dfrA1,sul3,tet(M), mcr-1.1
0,99731	NZ_CP033351.2	pCFSA629	210674	Salmonella enterica	CFSA629	-	food	China: Guangdong	Jul-2016	IncHI2,IncHI2A	aac(3)-IV,aph(4)-Ia,blaCTX-M-14,blaLAP-2,fosA3, mcr-1.1
0,996805	KM396298.1	pKUSR18	215892	Salmonella enterica	KUSR18	-	-	-	-	IncHI2,IncHI2A	aac(3)-IId,blaCTX-M-15
0,996754	KM396299.1	pSEN112499	215897	Salmonella enterica	SEN112499	-	-	-	-	IncHI2,IncHI2A	aac(3)-IId,blaCTX-M-15
0,996652	KM396300.1	pSEN110055	215937	Salmonella enterica	SEN110055	-	-	-	-	IncHI2,IncHI2A	aac(3)-IId,blaCTX-M-15
0,99655	MK477603.1	pSH15G1219	224296	Salmonella enterica	SH15G1219	Homo sapiens	-	-	-	IncHI2,IncHI2A	aac(3)-IV,aph(4)-Ia,blaCTX-M-14,blaLAP-2,floR,fosA3,sul2, mcr-1.1
0,99655	MK477607.1	pSH15G1452	224296	Salmonella enterica	SH15G1452	Homo sapiens	-	-	-	IncHI2,IncHI2A	aac(3)-IV,aph(4)-Ia,blaCTX-M-14,blaLAP-2,floR,fosA3,sul2, mcr-1.1
0,996089	MH128771.1	803-DB-mcr	230365	Escherichia coli	803DBmcr	Homo sapiens	Sir Run Run Shaw hospital	China	Mar-2017	IncHI2,IncHI2A	aac(3)-IV,aac(6')-Ib,aph(4)-Ia,blaCTX-M-14,blaLAP-2,floR,fosA3,sul2, mcr-1.1
0,996089	MH522425.1	pSH16G4909	217193	Salmonella enterica	SH16G4909	Homo sapiens	-	-	-	IncHI2,IncHI2A	blaCTX-M-14,blaLAP-2,fosA3,oqxA,oqxB,sul1, mcr-1.1
0,996089	MK477602.1	pSH15G1169	217193	Salmonella enterica	SH15G1169	Homo sapiens	-	-	-	IncHI2,IncHI2A	blaCTX-M-14,blaLAP-2,fosA3,oqxA,oqxB,sul1, mcr-1.1
0,996089	MK477620.1	pSH16G4926	217193	Salmonella enterica	SH16G4926	Homo sapiens	-	-	-	IncHI2,IncHI2A	blaCTX-M-14,blaLAP-2,fosA3,oqxA,oqxB,sul1, mcr-1.1
0,996037	NZ_CP033385.1	pCFSA1007-1	181821	Salmonella enterica	CFSA1007	-	food	China: Jilin	Apr-2011	IncHI2,IncHI2A,IncN	ARR-3,aac(6')-Ib-cr,aadA5,armA,blaOXA-1,catB3,dfrA17,sul1,tet(A)
0,995934	MG591702.1	pMCR-EC36	164803	Escherichia coli	EC36	-	-	-	-	IncHI2,IncHI2A,IncN	blaCTX-M-14,blaLAP-2,fosA3,mph(A), mcr-1.1
0,995882	MG372114.1	pJZ26	227712	Salmonella enterica	JZ26	Homo sapiens	feces from a 9-month old infant with acute diarrhea	China: Hubei province	2016	IncHI2,IncHI2A	aac(3)-IV,aph(4)-Ia,blaCTX-M-14,blaLAP-2,floR,fosA3,sul2,tet(A), mcr-1.1
0,995882	NZ_CP045844.1	pHR2-1	245785	Kluyvera intermedia	HR2	-	flower	China:Guangzhou	Apr-2017	IncHI2,IncHI2A	aadA1,aadA2,aph(3')-Ia,blaCTX-M-65,cmlA1,dfrA12,floR,fosA3,sul1,sul3,tet(A)
0,995727	KX023262.1	pSCE516-1	237939	Escherichia coli	-	-	Chicken	China	-	IncHI2,IncHI2A	aac(3)-IV,aadA2,aph(3'')-Ib,aph(3')-Ia,aph(4)-Ia,aph(6)-Id,blaLAP-2,lnu(F),tet(A),tet(M), mcr-1.1
0,995727	MK962305.1	pYZUC2624.1	225059	Escherichia coli	YZUC2624	swine	feces	China	May-2017	IncHI2,IncHI2A	blaCTX-M-14,blaLAP-2,fosA3,sul1, mcr-1.1
0,995727	NZ_CP034390.1	pRS571-MCR-1.1	257270	Escherichia coli	RS571	Homo sapiens	rectal swab	Bangladesh: Dhaka	16-May-2018	IncHI2,IncHI2A	aac(3)-IId,aadA1,aadA2,aph(3'')-Ib,aph(3')-Ia,aph(6)-Id,blaLAP-2,blaTEM-1B,cml,floR,mph(A),sul3,tet(A), mcr-1.1
0,995675	KY689633.1	p100R	256260	Escherichia coli	100R	-	human feces	Switzerland	-	IncHI2,IncHI2A	aadA1,aadA2,blaLAP-2,blaTEM-1B,dfrA14,dfrA15,mph(A),sul3,tet(A), mcr-1.1
0,995675	NZ_CP043951.1	pST95-32-1	228062	Escherichia coli	ST95-32	chicken	-	China:Nanjing	01.01.2017	IncHI2,IncHI2A	ARR-2,aadA1,blaCTX-M-65,blaOXA-10,cmlA1,dfrA14,floR,qnrS1,tet(A)
0,995623	NZ_CP019260.1	p13C1065T-1	251286	Escherichia coli	13C1065T	chicken	stool	Hong Kong	Aug-2013	IncHI2,IncHI2A	aac(3)-IId,aadA1,aadA2,aph(3')-Ia,blaTEM-1B,cmlA1,rmtB,sul1,sul3
0,995623	NZ_CP021209.1	p2474-MCR1	223982	Escherichia coli	strain_Z247	Homo sapiens	blood	China:Hefei	11.09.2015	IncHI2,IncHI2A	aac(3)-IV,aph(4)-Ia,blaCTX-M-14,blaLAP-2,floR,fosA3,sul2, mcr-1.1
0,995571	NZ_CP021727.1	pCombat11I9-1	224039	Escherichia coli	Combat11I9	Homo sapiens	urine	Hong Kong	Oct-2004	IncHI2,IncHI2A	ARR-3,aac(3)-IV,aac(6')-Ib-cr,aadA1,aadA2,aph(4)-Ia,blaOXA-1,catB3,cmlA1,floR,sul1,sul2
0,995467	KY421937.1	pFS13Z2S	236355	Escherichia coli	FS13Z2S	-	-	-	-	IncHI2,IncHI2A	ARR-2,aadA1,blaCTX-M-65,blaLAP-2,blaOXA-10,cmlA1,dfrA14,floR,qnrS1,tet(A), mcr-1.1
0,995363	KX129782.1	pS38	247885	Escherichia coli	S38	-	-	-	-	IncHI2,IncHI2A	aadA1,aadA2,blaCTX-M-1,blaLAP-2,cmlA1,dfrA1,mef(B),sul1,sul3,tet(A), mcr-1.1
0,99531	NZ_CP043034.1	pXDL-CTX-M-14	224961	Escherichia coli	XDL	Homo sapiens	blood	China: Hangzhou	20.09.2017	IncHI2,IncHI2A	aph(3')-Ia,blaCTX-M-14,dfrA12,fosA3,oqxA,oqxB,sul1
0,995258	KX721511.1	pSC523	144405	Salmonella enterica	SC523	chicken	stool	China	-	IncHI2,IncHI2A	oqxA,oqxB,sul1
0,995206	MH522419.1	pSH16G1369	229235	Salmonella enterica	SH16G1369	Homo sapiens	-	-	-	IncHI2,IncHI2A	aadA1,aadA2,aph(3'')-Ib,aph(6)-Id,blaLAP-2,cmlA1,floR,oqxA,oqxB,sul2, mcr-1.1
0,995101	NZ_CP035918.1	pLS44712-MCR	247705	Salmonella enterica	S44712	Homo sapiens	stool	China: Hangzhou	2017	IncHI2,IncHI2A	aac(3)-IV,aadA1,aadA2,aph(4)-Ia,blaCTX-M-14,blaLAP-2,cmlA1,dfrA12,floR,fosA3,sul1,sul2,sul3, mcr-1.1
0,995048	MG662415.1	EC1107-IncHI2-226K	226105	Escherichia coli	EC1107	-	Chicken	China	27-Mar-2017	IncHI2,IncHI2A	aac(3)-IV,aph(4)-Ia,blaCTX-M-14,blaLAP-2,fosA3,sul2, mcr-1.1
0,994995	KX084394.1	pECJS-59-244	243572	Escherichia coli	59	-	piglet feces	China	19.01.2015	IncHI2,IncHI2A	aadA1,aadA2,aph(3')-Ia,blaCTX-M-65,blaLAP-2,cmlA1,dfrA12,floR,fosA3,sul1,sul3, mcr-1.1
0,994995	NZ_CP011291.1	unnamed2	58005	Salmonella enterica	11-01853	Homo sapiens	-	Germany: Erlangen	06.07.2010	IncI2(Delta)	-
0,994995	NZ_CP011294.1	unnamed2	57955	Salmonella enterica	11-01854	Homo sapiens	-	Germany: Erlangen	27.01.2011	IncI2(Delta)	-
0,994995	NZ_CP025402.1	pMS8345A	241162	Escherichia coli	MS8345	Homo sapiens	Respiratory secretions	Qatar	2016	IncHI2,IncHI2A	aac(3)-IIa,aadA1,aph(3'')-Ib,aph(6)-Id,blaLAP-2,blaTEM-1B,ere(A),mph(A),sul1,tet(X), mcr-1.1
0,994995	NZ_CP034785.1	pTBMCR401	230964	Escherichia coli	ECZP248	-	feces	China:Zhejiang	2017	IncHI2,IncHI2A	aph(3')-Ia,blaLAP-2,blaTEM-106,floR,tet(M), mcr-1.1
0,994943	LC511657.1	p2017.02.01CC	231841	Escherichia coli	2017.02.01CC	Homo sapiens	human stool	Viet Nam	2017-11	IncHI2,IncHI2A,IncN	aph(3')-Ia,blaLAP-2,blaTEM-135,floR,tet(M), mcr-1.1
0,99489	NZ_CP031850.1	pKP121-1-mcr	239020	Klebsiella pneumoniae	121	Homo sapiens	blood	China: Hangzhou	30.01.2018	IncHI2,IncHI2A	aac(3)-IV,aadA1,aadA2,aph(3')-Ia,aph(4)-Ia,blaCTX-M-14,blaLAP-2,cmlA1,floR,fosA3,mph(A),sul2,sul3, mcr-1.1
0,994837	NZ_CP022165.1	pM160133_p1	233149	Escherichia coli	M160133	Homo sapiens	urine	USA: New York	13.11.2016	IncHI2,IncHI2A	aadA2,aph(3'')-Ib,aph(6)-Id,blaLAP-2,dfrA12,floR,tet(M), mcr-1.1
0,994784	KX856066.1	pHSHLJ1-MCR1	238539	Salmonella enterica	-	-	human stool	China	2015	IncHI2,IncHI2A,IncN	aadA1,aadA2,aph(3')-Ia,blaLAP-2,cmlA1,dfrA12,mph(A),oqxA,oqxB,sul1,sul3, mcr-1.1
0,994731	NZ_CP039861.1	p16-6773.1	245375	Salmonella enterica	PNCS014880	Homo sapiens	-	Canada: ON	26.08.2016	IncHI2,IncHI2A	ARR-2,aac(3)-IId,aadA22,aph(3')-Ia,dfrA14,floR,lnu(F),mph(A),qnrS1,sul3
0,994626	KX246266.1	pHNAH67	233814	Escherichia coli	AHCH67	-	chicken	-	-	IncHI2,IncHI2A	ARR-3,aac(3)-IV,aac(6')-Ib-cr,aph(4)-Ia,blaCTX-M-65,blaOXA-1,catB3,floR,fosA3,sul1,sul2
0,994626	KX518743.1	pHYEC7-IncHI2	224736	Escherichia coli	HYEC7	-	pig farm	China	-	IncHI2,IncHI2A	aac(3)-IV,blaCTX-M-14,floR,fosA3,oqxA,oqxB,sul2
0,994466	NZ_CP047668.1	pHNHF1_NDM-9	234522	Klebsiella aerogenes	HNHF1	-	chicken manure	China: HeNan	2019	IncHI2,IncHI2A	aadA2,aph(3')-Ia,blaCTX-M-65,blaNDM-9,dfrA12,floR,fosA3,sul1
0,994413	KY990887.1	pXGE1mcr	254048	Escherichia coli	XG-E1	-	dairy cow feces	China	-	IncHI2,IncHI2A	aac(3)-IV,aadA1,aadA2,aph(3')-Ia,aph(4)-Ia,blaCTX-M-14,blaLAP-2,cmlA1,dfrA12,floR,fosA3,mph(A),sul1,sul2,sul3, mcr-1.1
0,99436	MH522418.1	pSH16G0648	244206	Salmonella enterica	SH16G0648	Homo sapiens	-	-	-	IncHI2,IncHI2A	aac(3)-IV,aadA1,aadA2,aph(4)-Ia,blaLAP-2,cmlA1,dfrA12,floR,oqxA,oqxB,sul1,sul2,sul3, mcr-1.1
0,99436	NZ_CP026936.1	pCFS3292-1	192448	Escherichia coli	CFS3292	Bos taurus	Bovine adult	France	15-Jan-2010	IncHI2,IncHI2A	aadA1,blaLAP-2,dfrA1,sul1,tet(A),tet(M)
0,994306	CP042895.1	pCFSAN061772_02	258004	Escherichia coli	CFSAN061772	-	Raw milk cheese	Egypt	2016	IncHI2,IncHI2A	aac(3)-IIa,ant(3'')-Ia,blaLAP-2,blaSHV-12,blaTEM-1B,cmlA1,floR,tet(A), mcr-1.1
0,994306	NZ_CP030940.1	pAMSH1	257394	Escherichia coli	AMSHJX01	Giant panda	feces	China:Shanghai	-	IncHI2,IncHI2A	aac(3)-IId,aph(6)-Id,blaCTX-M-55,blaTEM-1B,floR,mph(A),sul1,tet(A)
0,994199	MK477619.1	pSH16G4918	217630	Salmonella enterica	SH16G4918	Homo sapiens	-	-	-	IncHI2,IncHI2A	aac(3)-IV,aadA1,aadA2,aph(3')-Ia,aph(4)-Ia,blaCTX-M-14,blaLAP-2,cmlA1,dfrA12,floR,fosA3,sul1,sul2,sul3, mcr-1.1
0,994199	MK673547.1	pGDP25-25	257318	Salmonella enterica	GDP25-25	Pig	-	China	2016	IncHI2,IncHI2A	aac(3)-IV,aadA1,aadA2,aph(3')-Ia,aph(4)-Ia,blaCTX-M-14,blaLAP-2,cmlA1,floR,fosA3,oqxA,oqxB,sul1,sul2,sul3,tet(A), mcr-1.1
0,994199	NZ_CP042587.1	pLD91-1-MCR1	246716	Escherichia coli	LD91-1	-	feces	China: Dafeng	Aug-2018	IncHI2,IncHI2A,IncN	aac(3)-IV,aadA1,aadA2,aph(3')-Ia,blaCTX-M-14,blaLAP-2,cmlA1,dfrA12,fosA3,mph(A),sul1,sul2,sul3, mcr-1.1
0,994199	NZ_CP047659.1	pLD39-1-MCR1	251000	Escherichia coli	LD39-1	-	feces	China: Dafeng	Aug-2018	IncHI2,IncHI2A,IncN	aac(3)-IV,aadA1,aadA2,aph(3')-Ia,blaCTX-M-14,blaLAP-2,cmlA1,dfrA12,floR,fosA3,mph(A),sul1,sul2,sul3, mcr-1.1
0,994199	NZ_CP047666.1	pLD26-1-MCR1	251000	Escherichia coli	LD26-1	-	feces	China: Dafeng	Aug-2018	IncHI2,IncHI2A,IncN	aac(3)-IV,aadA1,aadA2,aph(3')-Ia,blaCTX-M-14,blaLAP-2,cmlA1,dfrA12,floR,fosA3,mph(A),sul1,sul2,sul3, mcr-1.1
0,994199	NZ_CP047877.1	pLD22-1-MCR1	251000	Escherichia coli	LD22-1	-	feces	China: Dafeng	Aug-2018	IncHI2,IncHI2A,IncN	aac(3)-IV,aadA1,aadA2,aph(3')-Ia,blaCTX-M-14,blaLAP-2,cmlA1,dfrA12,floR,fosA3,mph(A),sul1,sul2,sul3, mcr-1.1
0,994146	NZ_CP015833.1	unnamed	240662	Escherichia coli	180-PT54	Homo sapiens	fecal sample	United Kingdom	24-Oct-2012	IncHI2,IncHI2A	aadA1,aadA2,aph(3'')-Ib,aph(6)-Id,cmlA1,dfrA1,sul1,sul3,tet(A)
0,994146	NZ_LT795115.1	p1	246444	Salmonella enterica	VNB151-sc-2315230	-	-	-	-	IncHI2,IncHI2A	ARR-3,aac(3)-IV,aac(6')-Ib-cr,aadA1,aadA2,aph(3')-Ia,aph(4)-Ia,blaOXA-1,catB3,cmlA1,floR,oqxA,oqxB,sul1,sul2,sul3
0,994039	MH522413.1	pSH14G1670	163719	Salmonella enterica	SH14G1670	Homo sapiens	-	-	-	IncHI2,IncHI2A	aadA1,aadA2,aph(3')-Ia,blaLAP-2,cmlA1,oqxA,oqxB,sul1,sul3
0,993985	MK477608.1	pSH15G1571	175206	Salmonella enterica	SH15G1571	Homo sapiens	-	-	-	IncHI2,IncHI2A	ARR-3,aac(3)-IV,aac(6')-Ib-cr,aadA1,aadA2,aph(4)-Ia,blaLAP-2,blaOXA-1,catB3,cmlA1,floR,sul1,sul2,sul3
0,993985	NZ_LT985297.1	RCS77_p	234943	Escherichia coli	B4-25	-	-	-	-	IncHI2,IncHI2A	aadA1,blaCTX-M-2,blaTEM-1B,sul1,tet(A)
0,993931	MK477609.1	pSH15G1598	176207	Salmonella enterica	SH15G1598	Homo sapiens	-	-	-	IncHI2,IncHI2A	ARR-3,aac(3)-IV,aac(6')-Ib-cr,aadA1,aadA2,aph(3'')-Ib,aph(4)-Ia,aph(6)-Id,blaLAP-2,blaOXA-1,catB3,cmlA1,floR,sul1,sul2,sul3
0,993877	KU341381.1	pHNSHP45-2	251493	Escherichia coli	SHP45	-	pig feces	-	-	IncHI2,IncHI2A	aac(3)-IV,aadA1,aadA2,aph(3')-Ia,aph(4)-Ia,blaCTX-M-14,blaLAP-2,cmlA1,dfrA12,floR,fosA3,oqxA,oqxB,sul1,sul2,sul3, mcr-1.1
0,993877	KY019258.1	pHNLDF400	249152	Escherichia coli	LDHF400	-	patient	-	-	IncHI2,IncHI2A	ARR-3,aac(3)-IV,aac(6')-Ib-cr,aadA1,aadA2,aph(3')-Ia,aph(4)-Ia,blaOXA-1,catB3,cmlA1,dfrA12,floR,oqxA,oqxB,sul1,sul2,sul3
0,993877	KY019259.1	pHNYJC8	249153	Escherichia coli	YJMC8	-	chicken meat	-	-	IncHI2,IncHI2A	ARR-3,aac(3)-IV,aac(6')-Ib-cr,aadA1,aadA2,aph(3')-Ia,aph(4)-Ia,blaOXA-1,catB3,cmlA1,dfrA12,floR,oqxA,oqxB,sul1,sul2,sul3
0,993877	MH459020.1	pHN6DS2	253783	Escherichia coli	GZ6DS2	dog	urine sample	China:Guangzhou	-	IncHI2,IncHI2A,IncN	aac(3)-IV,aadA1,aadA2,aph(3')-Ia,aph(4)-Ia,blaCTX-M-14,blaLAP-2,cmlA1,floR,fosA3,mph(A),sul2,sul3,tet(M), mcr-1.1
0,993877	MK673548.1	pGDP37-4	249627	Salmonella enterica	GDP37-4	Pig	-	China	2017	IncHI2,IncHI2A	aac(3)-IV,aadA1,aadA2,aph(3')-Ia,aph(4)-Ia,blaCTX-M-14,blaLAP-2,cmlA1,dfrA12,floR,fosA3,oqxA,oqxB,sul1,sul2,sul3, mcr-1.1
0,993877	NZ_CP041174.1	unnamedA	248746	Salmonella enterica	SJTUF12519v2	Homo sapiens	feces	China:Shanghai	06-Aug-2013	IncHI2,IncHI2A	aac(3)-IV,aadA1,aadA2,aph(3')-Ia,aph(4)-Ia,blaCTX-M-14,cmlA1,dfrA12,floR,fosA3,oqxA,oqxB,sul1,sul2,sul3
0,993824	MK477605.1	pSH15G1428	252852	Salmonella enterica	SH15G1428	Homo sapiens	-	-	-	IncHI2,IncHI2A	aac(3)-IV,aadA1,aadA2,aph(3')-Ia,aph(4)-Ia,blaCTX-M-14,blaLAP-2,cmlA1,dfrA12,floR,fosA3,oqxA,oqxB,sul1,sul2,sul3, mcr-1.1
0,993824	MK477606.1	pSH15G1450	254389	Salmonella enterica	SH15G1450	Homo sapiens	-	-	-	IncHI2,IncHI2A	aac(3)-IV,aadA1,aadA2,aph(3')-Ia,aph(4)-Ia,blaCTX-M-14,blaLAP-2,cmlA1,dfrA12,floR,fosA3,oqxA,oqxB,sul1,sul2,sul3, mcr-1.1
0,99377	KT334335.1	pHK0653	244851	Salmonella enterica	ST06-53	Homo sapiens	stool	Hong Kong	2006	IncHI2,IncHI2A	ARR-3,aac(3)-IV,aac(6')-Ib-cr,aadA1,aadA2,aph(3')-Ia,aph(4)-Ia,blaOXA-1,catB3,cmlA1,dfrA12,oqxA,oqxB,sul1,sul2,sul3
0,99377	MG825373.1	p1106-IncHI2	265799	Escherichia coli	1106	-	chicken	-	-	IncHI2,IncHI2A,IncN	aac(3)-IV,aadA1,aadA2,aph(3')-Ia,aph(4)-Ia,blaCTX-M-14,blaLAP-2,cmlA1,floR,fosA3,mph(A),sul2,sul3,tet(M), mcr-1.1
0,99377	MK477614.1	pSH16G1394	251867	Salmonella enterica	SH16G1394	Homo sapiens	-	-	-	IncHI2,IncHI2A	aac(3)-IV,aadA1,aadA2,aph(3')-Ia,blaCTX-M-14,blaLAP-2,cmlA1,dfrA12,floR,fosA3,oqxA,oqxB,sul1,sul2, mcr-1.1
0,99377	MK477616.1	pSH16G2456	251053	Salmonella enterica	SH16G2456	Homo sapiens	-	-	-	IncHI2,IncHI2A	aac(3)-IV,aadA1,aadA2,aph(4)-Ia,blaCTX-M-14,blaLAP-2,cmlA1,dfrA12,floR,fosA3,oqxA,oqxB,sul1,sul2,sul3, mcr-1.1
0,99377	NZ_CP033253.2	pCFSA244-1	149567	Salmonella enterica	CFSA244	-	food	China: Jiangxi	Apr-2014	IncHI2,IncHI2A	ARR-3,aac(3)-IV,aac(6')-Ib-cr,aph(4)-Ia,blaOXA-1,catB3,oqxA,oqxB,sul1
0,99377	NZ_CP034788.1	pTBMCR421	254365	Escherichia coli	ECCNB20-2	-	chicken	China:Zhejiang	24.06.2016	IncHI2,IncHI2A,IncN	aac(3)-IV,aadA1,aadA2,aph(3')-Ia,aph(4)-Ia,blaCTX-M-14,blaLAP-2,cmlA1,floR,fosA3,mph(A),sul2,sul3,tet(M), mcr-1.1
0,993716	MK477617.1	pSH16G4466	249071	Salmonella enterica	SH16G4466	Homo sapiens	-	-	-	IncHI2,IncHI2A	aac(3)-IV,aadA1,aadA2,aph(4)-Ia,blaCTX-M-14,blaLAP-2,cmlA1,dfrA12,floR,fosA3,oqxA,oqxB,sul1,sul2,sul3, mcr-1.1
0,993662	NZ_CP019443.1	unnamed1	233802	Salmonella enterica	81741	Homo sapiens	stool	China:Guangdong	15-Aug-2015	IncHI2,IncHI2A	aac(3)-IId,blaCTX-M-65,blaTEM-1B,floR,lnu(F),tet(M)
0,993607	MG773376.1	pLSB54-mcr-1	251657	Escherichia coli	LSB54	-	-	-	-	IncHI2,IncHI2A	aac(3)-IV,aadA1,aadA2,aph(3')-Ia,aph(4)-Ia,blaCTX-M-14,blaLAP-2,cmlA1,dfrA12,floR,fosA3,oqxA,oqxB,sul1,sul2,sul3, mcr-1.1
0,993607	MK477612.1	pSH16G0600	250732	Salmonella enterica	SH16G0600	Homo sapiens	-	-	-	IncHI2,IncHI2A	aac(3)-IV,aadA1,aadA2,aph(3')-Ia,aph(4)-Ia,blaCTX-M-14,blaLAP-2,cmlA1,dfrA12,fosA3,oqxA,oqxB,sul1,sul2,sul3, mcr-1.1
0,993445	KM877269.1	pHXY0908	249144	Salmonella enterica	GDS147	chicken	stool	-	-	IncHI2,IncHI2A	ARR-3,aac(3)-IV,aac(6')-Ib-cr,aadA1,aadA2,aph(3')-Ia,aph(4)-Ia,blaOXA-1,catB3,cmlA1,dfrA12,floR,oqxA,oqxB,sul1,sul2,sul3
0,993445	MK673549.1	pJXP9	244799	Salmonella enterica	JXP9	Pig	-	China	2017	IncHI2,IncHI2A	aac(3)-IV,aadA1,aadA2,aph(4)-Ia,blaCTX-M-14,blaLAP-2,cmlA1,dfrA12,floR,fosA3,oqxA,oqxB,sul1,sul2,sul3, mcr-1.1
0,99339	NZ_CP032993.1	pMCR_W5-6	241043	Escherichia coli	W5-6	-	Jin River water W5	China: Chengdu	26-Mar-2015	IncHI2,IncHI2A	aac(3)-IV,aadA1,aadA2,aph(3')-Ia,blaCTX-M-14,blaLAP-2,cmlA1,dfrA12,floR,fosA3,oqxA,oqxB,sul1,sul2,sul3, mcr-1.1
0,993336	MH114596.1	p131681	201750	Salmonella enterica	13-1681	Homo sapiens	-	Canada	-	IncHI2,IncHI2A	aadA1,aadA2,cmlA1,dfrA12,mcr-3.2,sul3,tet(A),tet(B)
0,993336	NZ_CP021177.1	p5CRE51-NDM-9	154099	Escherichia coli	5CRE51	Homo sapiens	urine	Taiwan: Tainan	2016-01	-	aadA2,blaCTX-M-65,blaNDM-9,dfrA12,floR,fosA3,sul1
0,993282	MH522426.1	pSH16G4928	277473	Salmonella enterica	SH16G4928	Homo sapiens	-	-	-	IncHI2,IncHI2A,IncI2	blaCTX-M-14,blaLAP-2,fosA3,oqxA,oqxB,sul1, mcr-1.1
0,993282	NZ_CP028155.1	pRM4283-2	60014	Salmonella enterica	RM4283	Homo sapiens	feces	Canada: Vancouver	Apr-2001	IncI2(Delta)	-
0,993227	NZ_CP033636.1	pTB-nb4	253793	Escherichia coli	ECCNB12-2	-	chicken	China:Zhejiang	24.06.2016	IncHI2,IncHI2A	aac(3)-IV,aadA1,aadA2,aadA22,aph(3'')-Ib,aph(3')-Ia,aph(4)-Ia,aph(6)-Id,blaOXA-10,blaTEM-1B,cmlA1,floR,lnu(F),sul3,tet(A)
0,993063	MK477618.1	pSH16G4511	219141	Salmonella enterica	SH16G4511	Homo sapiens	-	-	-	IncHI2,IncHI2A	aac(3)-IV,aadA1,aadA2,aph(4)-Ia,blaCTX-M-14,blaLAP-2,cmlA1,floR,fosA3,oqxA,oqxB,sul1,sul2,sul3, mcr-1.1
0,993008	NZ_CP011062.1	pSJ_255	255368	Escherichia coli	Sanji	pheasant	pheasant duodenum	China	Oct-2011	IncHI2,IncHI2A,IncN	ARR-3,aac(3)-IV,aac(6')-Ib-cr,aadA1,aadA2,aph(3')-Ia,aph(4)-Ia,blaOXA-1,catB3,cmlA1,floR,mph(A),oqxA,oqxB,sul1,sul2,sul3,tet(M)
0,993008	NZ_CP016388.1	p931IncI2	60496	Salmonella enterica	ST931R	Homo sapiens	blood culture	USA:Colorado	2013	-	-
0,993008	NZ_CP020493.1	pSE08-00436-1	264914	Salmonella enterica	08-00436	-	Chicken skin	Germany	2008	IncHI2,IncHI2A	aac(3)-IIa,aph(3')-Ia,aph(6)-Id,blaLAP-2,blaTEM-1A,cmlA1,sul1,sul2,tet(A), mcr-1.1
0,992899	MK477611.1	pSH15G2194	263466	Salmonella enterica	SH15G2194	Homo sapiens	-	-	-	IncHI2,IncHI2A,IncN	aac(3)-IV,aadA1,aadA2,aph(3')-Ia,blaCTX-M-14,blaLAP-2,cmlA1,dfrA12,floR,fosA3,mph(A),oqxA,oqxB,sul1,sul2,sul3, mcr-1.1
0,992899	NZ_CP036178.1	pCTXM199_025970	238258	Escherichia coli	WCHEC025970	Homo sapiens	-	China: Chengdu, Sichuan	2017-10	IncHI2,IncHI2A,IncN	ARR-3,aadA16,blaCTX-M-199,blaTEM-1B,mph(A),oqxA,oqxB,sul1,tet(A)
0,992844	NZ_CP024143.1	p14EC029b	254423	Escherichia coli	14EC029	-	clinical patient	China	2014	IncHI2,IncHI2A,IncN	aac(3)-IV,aadA1,aadA2,aph(3')-Ia,blaCTX-M-14,cmlA1,dfrA12,floR,fosA3,mph(A),oqxA,oqxB,sul1,sul2,sul3
0,992789	NZ_CP026492.1	pHS13-1-IncHI2	264344	Escherichia coli	HS13-1	Homo sapiens	faecal sample	China:Shenzhen	2017	IncHI2,IncHI2A,IncN	ARR-3,aac(6')-Ib-cr,aadA1,aadA2,aph(3')-Ia,blaLAP-2,blaOXA-1,catB3,cmlA1,dfrA12,floR,mef(B),mph(A),oqxA,oqxB,qnrS2,sul1,sul3,tet(A),tet(M), mcr-1.1
0,992513	MF678350.1	pMCR1_WCHEC-LL123	223698	Escherichia coli	WCHEC-LL123	-	-	-	-	IncHI2,IncHI2A	aac(3)-IV,aadA1,aadA2,aph(3')-Ia,aph(4)-Ia,blaCTX-M-14,blaLAP-2,cmlA1,fosA3,oqxA,oqxB,sul1,sul2,sul3, mcr-1.1
0,992346	LT221036.1	pYps.F1	200660	Yersinia pseudotuberculosis	Yps.F1	-	-	-	-	IncHI2,IncHI2A	aadA1,aph(3'')-Ib,aph(6)-Id,blaTEM-1B,mph(B),sul1,sul2,tet(A)
0,992291	NZ_CP033224.2	pCFSA122-1	181747	Salmonella enterica	CFSA122	-	pork dumplings	China	01-May-2013	IncHI2,IncHI2A	ARR-3,aac(3)-IV,aac(6')-Ib-cr,aadA1,aadA2,aph(3')-Ia,aph(4)-Ia,blaLAP-2,blaOXA-1,catB3,cmlA1,floR,sul1,sul2,sul3
0,99218	NZ_CP034832.1	pTB601	211458	Salmonella sp.	SSDFZ69	-	feces	China:Zhejiang	2018-04	IncHI2,IncHI2A	aac(3)-IIa,aadA5,dfrA17,mph(A),oqxA,oqxB,qnrS1,sul1,tet(A)
0,992012	KY075659.1	pGD80-2	241033	Escherichia coli	GD80	-	-	-	-	IncHI2,IncHI2A	aph(3')-Ia,blaLAP-2,oqxA,oqxB,tet(A)
0,9919	KX421096.1	pA3T	253092	Salmonella enterica	A3	chicken	Chicken feces	China	-	IncHI2,IncHI2A	ARR-3,aac(3)-IV,aac(6')-Ib-cr,aph(4)-Ia,blaCTX-M-14,blaOXA-1,catB3,dfrA12,floR,fosA3,oqxA,oqxB,sul1,sul2
0,991844	MG014721.1	pFS11Y5CT	238096	Escherichia coli	FS11Y5C	duck	-	China	2012	IncHI2,IncHI2A,IncN	ARR-3,aac(3)-IIa,aac(6')-Ib-cr,aadA16,blaCTX-M-64,blaOXA-1,catB3,dfrA27,mph(A),oqxA,oqxB,qnrS2,sul1
0,991732	MF083142.1	pD36-1	188310	Citrobacter freundii	D36-1	-	-	-	-	IncHI2,IncHI2A	blaLAP-2
0,991619	NZ_CP034820.1	pTB501	188527	Salmonella sp.	SSDFZ54	-	feces	China:Zhejiang	2018-03	IncHI2,IncHI2A	aac(3)-IV,aph(4)-Ia,blaCTX-M-14,blaLAP-2,dfrA12,floR,fosA3,oqxA,oqxB,sul2
0,991563	NZ_CP026933.1	pCFS3273-1	268664	Escherichia coli	CFS3273	Bos taurus	Bovine adult	France	03-May-2007	IncHI2,IncHI2A	aac(3)-IIa,aph(3')-Ia,aph(6)-Id,blaLAP-2,blaTEM-1A,cmlA1,sul1,sul2,tet(A), mcr-1.1
0,991506	NZ_CP027202.2	pMCR1_025943	265538	Escherichia coli	WCHEC025943	-	Sewage	China: Sichuan, Chengdu	2017-04	IncHI2,IncHI2A,IncN	ant(3'')-Ia,aph(4)-Ia,aph(6)-Id,blaCTX-M-65,blaLAP-2,blaTEM-1B,floR,mph(A),oqxA,oqxB,sul1,tet(A),tet(M), mcr-1.1
0,991393	NZ_CP038139.1	pG3X16-2-2	265575	Escherichia coli	G3X16-2	pig	feces	China: Guangxi	16-Aug-2017	IncHI2,IncHI2A,IncN	ant(3'')-Ia,aph(4)-Ia,aph(6)-Id,blaCTX-M-65,blaLAP-2,blaTEM-1B,floR,mph(A),oqxA,oqxB,sul1,tet(A),tet(M), mcr-1.1
0,99128	KX856065.1	pASSD2-MCR1	187257	Salmonella enterica	-	-	pig annal swab	China	2015	IncHI2,IncHI2A	ARR-3,aac(3)-IV,aac(6')-Ib-cr,aadA1,aadA2,aph(3')-Ia,aph(4)-Ia,blaLAP-2,blaOXA-1,catB3,cmlA1,floR,oqxA,oqxB,sul1,sul2,sul3, mcr-1.1
0,991223	NZ_CP040457.1	unnamed1	254752	Salmonella enterica	TJWQ005	Homo sapiens	-	China:Tianjin	07-Aug-2017	IncHI2,IncHI2A	ARR-3,aac(3)-IV,aac(6')-Ib-cr,aph(4)-Ia,blaCTX-M-65,blaOXA-1,catB3,floR,mph(A),oqxA,oqxB,qnrS1,sul1,sul2
0,99111	KU254578.1	pYD786-1	226580	Escherichia coli	YD786	Homo sapiens	urine	USA	2012	IncHI2,IncHI2A	aadA2,aph(3'')-Ib,aph(6)-Id,blaCTX-M-2,dfrA12,sul1
0,99111	MH522420.1	pSH16G1508	264008	Salmonella enterica	SH16G1508	Homo sapiens	-	-	-	IncHI2,IncHI2A	ARR-3,aadA1,aadA2,aph(3')-Ia,blaLAP-2,cmlA1,dfrA12,qnrS2,sul1,sul3,tet(A), mcr-1.1
0,99111	NZ_CP026642.1	pFORC82_1	250778	Escherichia coli	FORC_082	-	chicken meat	South Korea	02.06.2017	IncHI2,IncHI2A,IncN	ARR-2,aadA1,aph(3'')-Ib,aph(6)-Id,blaCTX-M-65,blaOXA-10,cmlA1,dfrA14,floR,mph(A),qnrS1,sul2,tet(A),tet(M)
0,99111	NZ_CP038454.1	pEC129_1	211718	Escherichia coli	EC-129	Homosapiens	-	Japan: Tokyo	Aug-2018	IncHI2,IncHI2A	ARR-6,aac(3)-IV,aadA16,aph(3')-Ia,aph(4)-Ia,blaCTX-M-14,blaLAP-2,dfrA27,floR,fosA3,mph(A),sul1,sul2, mcr-1.1
0,99111	NZ_CP047116.1	plas4.1.1	190174	Salmonella enterica	SCSM4.1	chicken	feces from Chicken intestine	China:Sichuan	14.06.2019	IncHI2,IncHI2A	ARR-3,aac(3)-IV,aac(6')-Ib-cr,aadA1,aadA2,aph(3')-Ia,aph(4)-Ia,blaLAP-2,blaOXA-1,catB3,cmlA1,dfrA12,floR,oqxA,oqxB,sul1,sul2,sul3,tet(A)
0,990767	NZ_CP006264.1	pRM13516	58666	Escherichia coli	RM13516	Homo sapiens	feces	Belgium	-	IncI2(Delta)	-
0,990767	NZ_CP007134.1	pRM12761	58666	Escherichia coli	RM12761	-	ice cream	Belgium	-	IncI2(Delta)	-
0,990652	NZ_CP012141.1	1205p1	248368	Shigella flexneri	1205	Homo sapiens	-	China	2012	IncHI2,IncHI2A	ARR-3,aac(3)-IV,aac(6')-Ib-cr,aph(4)-Ia,blaCTX-M-123,blaOXA-1,catB3,fosA3,mph(A),sul1,sul2
0,990594	MH491004.1	pRJ749	253002	Escherichia coli	RJ749	Homo sapiens	blood	China	-	IncHI2,IncHI2A,IncN	aac(3)-IIa,aadA16,blaCTX-M-64,blaOXA-1,blaTEM-1B,catB3,mph(A),oqxA,oqxB,qnrS2,sul1,tet(A)
0,990422	NZ_CP037959.1	pR18.0877_278k	278374	Salmonella enterica	R18.0877	Homo sapiens	stool	Taiwan	2018	IncHI2,IncHI2A	aac(3)-IId,ant(3'')-Ia,aph(6)-Id,blaCTX-M-55,blaLAP-2,blaTEM-1B,floR,tet(A)
0,990422	NZ_CP039170.1	pSal-5364	278377	Salmonella enterica	Sal-5364	Homo sapiens	stool	Taiwan: Taoyuan	03.06.2018	IncHI2,IncHI2A	aac(3)-IId,ant(3'')-Ia,aph(6)-Id,blaCTX-M-55,blaLAP-2,blaTEM-1B,floR,tet(A)
0,990016	KX592672.1	pEc_04HAE12	59939	Escherichia coli	-	Homo sapiens	blood	China	27-Apr-2014	IncI2	blaLAP-2
Plasmid comparison was performed by BacWGSTdb server
http://bacdb.cn/BacWGSTdb/index.php		, accessed on 22 January 2024
